# Supplementary material for: Targeting SMPDL3B to Ameliorate Radiation- and Cisplatin-Induced Renal Toxicity
Source: Cells. 2026 Jan 22;15(2):205. doi: 10.3390/cells15020205 (PMC12839682; doi:10.3390/cells15020205)
Supplement: Supplementary file 1 [file cells-15-00205-s001.zip]

Archive with 1 entries (1 files):
- cells-4095945-supplementary.pdf
